# Supplementary material for: A molecular phylogeny of Caraganeae (Leguminosae, Papilionoideae) reveals insights into new generic and infrageneric delimitations
Source: PhytoKeys. 2016 Oct 4;(70):111–37. doi: 10.3897/phytokeys.70.9641 (PMC5088706; doi:10.3897/phytokeys.70.9641)
Supplement: XML Treatment for Caragana [file phytokeys.70.9641-treatment1.xml]

<!DOCTYPE tp:taxon-treatment
  PUBLIC "-//TaxonX//DTD Taxonomic Treatment Publishing DTD v0 20100105//EN" "tax-treatment-NSO.dtd">
<tp:taxon-treatment xmlns:tp="http://www.plazi.org/taxpub"><tp:treatment-meta><kwd-group><label>Taxon classification</label><kwd><named-content content-type="kingdom">Plantae</named-content></kwd><kwd><named-content content-type="order">Fabales</named-content></kwd><kwd><named-content content-type="family">Leguminosae</named-content></kwd></kwd-group><mixed-citation publication-type="journal"><person-group><name><surname>Duan</surname><given-names>Lei</given-names></name><name><surname>Yang</surname><given-names>Xue</given-names></name><name><surname>Liu</surname><given-names>Peiliang</given-names></name><name><surname>Johnson</surname><given-names>Gabriel</given-names></name><name><surname>Wen</surname><given-names>Jun</given-names></name><name><surname>Chang</surname><given-names>Zhaoyang</given-names></name></person-group><article-title>A molecular phylogeny of <tp:taxon-name><tp:taxon-name-part taxon-name-part-type="tribe">Caraganeae</tp:taxon-name-part></tp:taxon-name> (<tp:taxon-name><tp:taxon-name-part taxon-name-part-type="family">Leguminosae</tp:taxon-name-part></tp:taxon-name>, <tp:taxon-name><tp:taxon-name-part taxon-name-part-type="subfamily">Papilionoideae</tp:taxon-name-part></tp:taxon-name>) reveals insights into new generic and infrageneric delimitations</article-title><source>PhytoKeys</source><day>4</day><month>10</month><year>2016</year><volume>2016</volume><issue>70</issue><fpage>111</fpage><lpage>137</lpage><pub-id pub-id-type="doi">10.3897/phytokeys.70.9641</pub-id></mixed-citation></tp:treatment-meta><tp:nomenclature><tp:taxon-name>
            <tp:taxon-name-part taxon-name-part-type="genus">Caragana</tp:taxon-name-part>
          </tp:taxon-name><tp:taxon-authority>Fabr., Enum. Ed. 2. 421. 1763, emend. nov. L.Duan, J.Wen &amp; Zhao Y.Chang</tp:taxon-authority><tp:nomenclature-citation-list><tp:nomenclature-citation><tp:taxon-name>
                <tp:taxon-name-part taxon-name-part-type="genus">Calophaca</tp:taxon-name-part>
              </tp:taxon-name><comment>Fisch. ex DC., Prod. 2: 270. 1825, syn. nov. Type: <tp:taxon-name><tp:taxon-name-part taxon-name-part-type="genus">Calophaca</tp:taxon-name-part> <tp:taxon-name-part taxon-name-part-type="species">wolgarica</tp:taxon-name-part></tp:taxon-name> Fisch., Prod. 2: 270. 1825. </comment></tp:nomenclature-citation><tp:nomenclature-citation><tp:taxon-name>
                <tp:taxon-name-part taxon-name-part-type="genus">Halimodendron</tp:taxon-name-part>
              </tp:taxon-name><comment>Fisch. ex DC., Prod. 2: 269. 1825, syn. nov. Type: <tp:taxon-name><tp:taxon-name-part taxon-name-part-type="genus">Halimodendron</tp:taxon-name-part> <tp:taxon-name-part taxon-name-part-type="species">halodendron</tp:taxon-name-part></tp:taxon-name> (Pall.) Druce, Rep. Bot. Soc. Exch. Club Brit. Isles 4: 626. 1917. </comment></tp:nomenclature-citation></tp:nomenclature-citation-list></tp:nomenclature><tp:treatment-sec sec-type="material" id="SECID0ETWBI"><title>Type.</title><p><italic><tp:taxon-name><tp:taxon-name-part taxon-name-part-type="genus">Caragana</tp:taxon-name-part> <tp:taxon-name-part taxon-name-part-type="species">arborescens</tp:taxon-name-part></tp:taxon-name></italic> Lam., Encycl. 1(2): 615. 1785.</p></tp:treatment-sec><tp:treatment-sec sec-type="description" id="SECID0EDXBI"><title>Description.</title><p>Shrubs, subshrubs or rarely small trees. Stipules caducous or persistent. Leaves paripinnate, rarely imparipinnate (<tp:taxon-name><tp:taxon-name-part taxon-name-part-type="genus">Chesneya</tp:taxon-name-part> <tp:taxon-name-part taxon-name-part-type="infraspecific-rank">sect.</tp:taxon-name-part> <tp:taxon-name-part taxon-name-part-type="section">Calophaca</tp:taxon-name-part></tp:taxon-name>), 4–27-foliolate; leaflet blades with margin entire. Lax raceme or fascicled flowers axillary, or flowers solitary. Calyx tubular or campanulate, base usually oblique, teeth 5. Corolla yellow, purple, pink or white; standard ovate to suborbicular, clawed or reflexed at margin; wings and keel often auriculate. Stamens diadelphous (9+1). Ovary sessile to stipitate, with ovule 1-many; style filiform. Pod inflated, compressed, cylindric or linear, dehiscent or rarely indehiscent (<tp:taxon-name><tp:taxon-name-part taxon-name-part-type="genus">Chesneya</tp:taxon-name-part> <tp:taxon-name-part taxon-name-part-type="infraspecific-rank">sect.</tp:taxon-name-part> <tp:taxon-name-part taxon-name-part-type="section">Halimodendron</tp:taxon-name-part></tp:taxon-name>), with twisted or thickened valve.</p></tp:treatment-sec><tp:treatment-sec sec-type="distribution" id="SECID0E6XBI"><title>Distribution and habitat.</title><p>This genus contains ca. 100 species, ranging from eastern Europe, Caucasus, western and central Asia, Sino-Himalayan region to Mongolia and Siberia.</p></tp:treatment-sec></tp:taxon-treatment>
