# Supplementary material for: A molecular phylogeny of Caraganeae (Leguminosae, Papilionoideae) reveals insights into new generic and infrageneric delimitations
Source: PhytoKeys. 2016 Oct 4;(70):111–37. doi: 10.3897/phytokeys.70.9641 (PMC5088706; doi:10.3897/phytokeys.70.9641)
Supplement: XML Treatment for Chesneya [file phytokeys.70.9641-treatment4.xml]

<!DOCTYPE tp:taxon-treatment
  PUBLIC "-//TaxonX//DTD Taxonomic Treatment Publishing DTD v0 20100105//EN" "tax-treatment-NSO.dtd">
<tp:taxon-treatment xmlns:tp="http://www.plazi.org/taxpub"><tp:treatment-meta><kwd-group><label>Taxon classification</label><kwd><named-content content-type="kingdom">Plantae</named-content></kwd><kwd><named-content content-type="order">Fabales</named-content></kwd><kwd><named-content content-type="family">Leguminosae</named-content></kwd></kwd-group><mixed-citation publication-type="journal"><person-group><name><surname>Duan</surname><given-names>Lei</given-names></name><name><surname>Yang</surname><given-names>Xue</given-names></name><name><surname>Liu</surname><given-names>Peiliang</given-names></name><name><surname>Johnson</surname><given-names>Gabriel</given-names></name><name><surname>Wen</surname><given-names>Jun</given-names></name><name><surname>Chang</surname><given-names>Zhaoyang</given-names></name></person-group><article-title>A molecular phylogeny of <tp:taxon-name><tp:taxon-name-part taxon-name-part-type="tribe">Caraganeae</tp:taxon-name-part></tp:taxon-name> (<tp:taxon-name><tp:taxon-name-part taxon-name-part-type="family">Leguminosae</tp:taxon-name-part></tp:taxon-name>, <tp:taxon-name><tp:taxon-name-part taxon-name-part-type="subfamily">Papilionoideae</tp:taxon-name-part></tp:taxon-name>) reveals insights into new generic and infrageneric delimitations</article-title><source>PhytoKeys</source><day>4</day><month>10</month><year>2016</year><volume>2016</volume><issue>70</issue><fpage>111</fpage><lpage>137</lpage><pub-id pub-id-type="doi">10.3897/phytokeys.70.9641</pub-id></mixed-citation></tp:treatment-meta><tp:nomenclature><tp:taxon-name>
            <tp:taxon-name-part taxon-name-part-type="genus">Chesneya</tp:taxon-name-part>
          </tp:taxon-name><tp:taxon-authority>Lindl. ex Endl., Gen.: 1275. 1840.</tp:taxon-authority><xref ref-type="fig" rid="F3">Fig. 3B–D</xref><tp:nomenclature-citation-list><tp:nomenclature-citation><tp:taxon-name>
                <tp:taxon-name-part taxon-name-part-type="genus">Spongiocarpella</tp:taxon-name-part>
              </tp:taxon-name><comment>Yakovlev &amp; N.Ulziykhutag, Bot. Zhur. 17(2): 249. 1987. syn. nov. Type: <tp:taxon-name><tp:taxon-name-part taxon-name-part-type="genus">Spongiocarpella</tp:taxon-name-part> <tp:taxon-name-part taxon-name-part-type="species">nubigena</tp:taxon-name-part></tp:taxon-name> (D.Don) Yakovl., Bot. Zhur. 17(2): 249. 1987, based on <tp:taxon-name><tp:taxon-name-part taxon-name-part-type="genus">Chesneya</tp:taxon-name-part> <tp:taxon-name-part taxon-name-part-type="species">nubigena</tp:taxon-name-part></tp:taxon-name> (D.Don) Ali. (see blow) </comment></tp:nomenclature-citation></tp:nomenclature-citation-list></tp:nomenclature><tp:treatment-sec sec-type="material" id="SECID0EOGCI"><title>Type.</title><p>
            <italic><tp:taxon-name><tp:taxon-name-part taxon-name-part-type="genus">Chesneya</tp:taxon-name-part> <tp:taxon-name-part taxon-name-part-type="species">rytidosperma</tp:taxon-name-part></tp:taxon-name></italic> Jaub. et Spach, Ill. Pl. Orient. 1(5): 93. 1842.</p></tp:treatment-sec><tp:treatment-sec><!--Section generated to contain objects referenced in tp:taxon-treatment.--><fig id="F3" position="float" orientation="portrait"><label>Figure 3.</label><caption><p>Distribution (<bold>A</bold>) and representative plants (<bold>B–H</bold>) of genera in <tp:taxon-name><tp:taxon-name-part taxon-name-part-type="subtribe">Chesneyinae</tp:taxon-name-part></tp:taxon-name>. <bold>A</bold> red – <italic><tp:taxon-name><tp:taxon-name-part taxon-name-part-type="genus">Chesneya</tp:taxon-name-part></tp:taxon-name></italic>, green – <italic><tp:taxon-name><tp:taxon-name-part taxon-name-part-type="genus">Chesniella</tp:taxon-name-part></tp:taxon-name></italic>, blue – <italic><tp:taxon-name><tp:taxon-name-part taxon-name-part-type="genus">Gueldenstaedtia</tp:taxon-name-part></tp:taxon-name></italic> and yellow – <italic><tp:taxon-name><tp:taxon-name-part taxon-name-part-type="genus">Tibetia</tp:taxon-name-part></tp:taxon-name></italic> <bold>B</bold> <italic><tp:taxon-name><tp:taxon-name-part taxon-name-part-type="genus">Chesneya</tp:taxon-name-part> <tp:taxon-name-part taxon-name-part-type="species">acaulis</tp:taxon-name-part></tp:taxon-name></italic> <bold>C</bold> <italic><tp:taxon-name><tp:taxon-name-part taxon-name-part-type="genus">Chesneya</tp:taxon-name-part> <tp:taxon-name-part taxon-name-part-type="species">spinosa</tp:taxon-name-part></tp:taxon-name></italic> <bold>D</bold> <italic><tp:taxon-name><tp:taxon-name-part taxon-name-part-type="genus">Chesneya</tp:taxon-name-part> <tp:taxon-name-part taxon-name-part-type="species">nubigena</tp:taxon-name-part></tp:taxon-name></italic> <bold>E</bold> <italic><tp:taxon-name><tp:taxon-name-part taxon-name-part-type="genus">Chesniella</tp:taxon-name-part> <tp:taxon-name-part taxon-name-part-type="species">macrantha</tp:taxon-name-part></tp:taxon-name></italic> <bold>F</bold> <italic><tp:taxon-name><tp:taxon-name-part taxon-name-part-type="genus">Chesniella</tp:taxon-name-part> <tp:taxon-name-part taxon-name-part-type="species">ferganensis</tp:taxon-name-part></tp:taxon-name></italic> <bold>G</bold> <italic><tp:taxon-name><tp:taxon-name-part taxon-name-part-type="genus">Gueldenstaedtia</tp:taxon-name-part> <tp:taxon-name-part taxon-name-part-type="species">verna</tp:taxon-name-part></tp:taxon-name></italic> <bold>H</bold> <italic><tp:taxon-name><tp:taxon-name-part taxon-name-part-type="genus">Tibetia</tp:taxon-name-part> <tp:taxon-name-part taxon-name-part-type="species">yadongensis</tp:taxon-name-part></tp:taxon-name></italic>.</p></caption><graphic xmlns:xlink="http://www.w3.org/1999/xlink" xlink:href="phytokeys-070-111-g003.jpg" position="float" orientation="portrait" xlink:type="simple" id="oo_105170.jpg"/></fig></tp:treatment-sec></tp:taxon-treatment>
