# Supplementary material for: A molecular phylogeny of Caraganeae (Leguminosae, Papilionoideae) reveals insights into new generic and infrageneric delimitations
Source: PhytoKeys. 2016 Oct 4;(70):111–37. doi: 10.3897/phytokeys.70.9641 (PMC5088706; doi:10.3897/phytokeys.70.9641)
Supplement: XML Treatment for Chesneya sect. Chesneya [file phytokeys.70.9641-treatment5.xml]

<!DOCTYPE tp:taxon-treatment
  PUBLIC "-//TaxonX//DTD Taxonomic Treatment Publishing DTD v0 20100105//EN" "tax-treatment-NSO.dtd">
<tp:taxon-treatment xmlns:tp="http://www.plazi.org/taxpub"><tp:treatment-meta><kwd-group><label>Taxon classification</label><kwd><named-content content-type="kingdom">Plantae</named-content></kwd><kwd><named-content content-type="order">Fabales</named-content></kwd><kwd><named-content content-type="family">Leguminosae</named-content></kwd></kwd-group><mixed-citation publication-type="journal"><person-group><name><surname>Duan</surname><given-names>Lei</given-names></name><name><surname>Yang</surname><given-names>Xue</given-names></name><name><surname>Liu</surname><given-names>Peiliang</given-names></name><name><surname>Johnson</surname><given-names>Gabriel</given-names></name><name><surname>Wen</surname><given-names>Jun</given-names></name><name><surname>Chang</surname><given-names>Zhaoyang</given-names></name></person-group><article-title>A molecular phylogeny of <tp:taxon-name><tp:taxon-name-part taxon-name-part-type="tribe">Caraganeae</tp:taxon-name-part></tp:taxon-name> (<tp:taxon-name><tp:taxon-name-part taxon-name-part-type="family">Leguminosae</tp:taxon-name-part></tp:taxon-name>, <tp:taxon-name><tp:taxon-name-part taxon-name-part-type="subfamily">Papilionoideae</tp:taxon-name-part></tp:taxon-name>) reveals insights into new generic and infrageneric delimitations</article-title><source>PhytoKeys</source><day>4</day><month>10</month><year>2016</year><volume>2016</volume><issue>70</issue><fpage>111</fpage><lpage>137</lpage><pub-id pub-id-type="doi">10.3897/phytokeys.70.9641</pub-id></mixed-citation></tp:treatment-meta><tp:nomenclature><tp:taxon-name>
            <tp:taxon-name-part taxon-name-part-type="genus">Chesneya</tp:taxon-name-part>
            <tp:taxon-name-part taxon-name-part-type="infraspecific-rank">sect.</tp:taxon-name-part>
            <tp:taxon-name-part taxon-name-part-type="section">Chesneya</tp:taxon-name-part>
          </tp:taxon-name><xref ref-type="fig" rid="F3">Fig. 3B</xref><tp:nomenclature-citation-list><tp:nomenclature-citation><tp:taxon-name><tp:taxon-name-part taxon-name-part-type="genus">Chesneya</tp:taxon-name-part> <tp:taxon-name-part taxon-name-part-type="infraspecific-rank">sect.</tp:taxon-name-part> <tp:taxon-name-part taxon-name-part-type="section">Macrocarpon</tp:taxon-name-part></tp:taxon-name><comment> Boriss., Fl. U.S.S.R. 11: 280. 1945. syn. nov. Type: <tp:taxon-name><tp:taxon-name-part taxon-name-part-type="genus">Chesneya</tp:taxon-name-part> <tp:taxon-name-part taxon-name-part-type="species">rytidosperma</tp:taxon-name-part></tp:taxon-name> Jaub. et Spach, Ill. Pl. Orient. 1(5): 93. 1842. </comment></tp:nomenclature-citation></tp:nomenclature-citation-list></tp:nomenclature><tp:treatment-sec sec-type="description" id="SECID0E6ICI"><title>Description, distribution and habitat.</title><p>This section includes the majority of <italic><tp:taxon-name><tp:taxon-name-part taxon-name-part-type="genus">Chesneya</tp:taxon-name-part></tp:taxon-name></italic> species. It can be diagnosed by reduced stems and caducous petiole and rachis. It contains ca. 20 xeric species, ranging from desert and dry slope of northwestern China and western Tibet to central and western Asia and Caucasus.</p></tp:treatment-sec><tp:treatment-sec><!--Section generated to contain objects referenced in tp:taxon-treatment.--><fig id="F3" position="float" orientation="portrait"><label>Figure 3.</label><caption><p>Distribution (<bold>A</bold>) and representative plants (<bold>B–H</bold>) of genera in <tp:taxon-name><tp:taxon-name-part taxon-name-part-type="subtribe">Chesneyinae</tp:taxon-name-part></tp:taxon-name>. <bold>A</bold> red – <italic><tp:taxon-name><tp:taxon-name-part taxon-name-part-type="genus">Chesneya</tp:taxon-name-part></tp:taxon-name></italic>, green – <italic><tp:taxon-name><tp:taxon-name-part taxon-name-part-type="genus">Chesniella</tp:taxon-name-part></tp:taxon-name></italic>, blue – <italic><tp:taxon-name><tp:taxon-name-part taxon-name-part-type="genus">Gueldenstaedtia</tp:taxon-name-part></tp:taxon-name></italic> and yellow – <italic><tp:taxon-name><tp:taxon-name-part taxon-name-part-type="genus">Tibetia</tp:taxon-name-part></tp:taxon-name></italic> <bold>B</bold> <italic><tp:taxon-name><tp:taxon-name-part taxon-name-part-type="genus">Chesneya</tp:taxon-name-part> <tp:taxon-name-part taxon-name-part-type="species">acaulis</tp:taxon-name-part></tp:taxon-name></italic> <bold>C</bold> <italic><tp:taxon-name><tp:taxon-name-part taxon-name-part-type="genus">Chesneya</tp:taxon-name-part> <tp:taxon-name-part taxon-name-part-type="species">spinosa</tp:taxon-name-part></tp:taxon-name></italic> <bold>D</bold> <italic><tp:taxon-name><tp:taxon-name-part taxon-name-part-type="genus">Chesneya</tp:taxon-name-part> <tp:taxon-name-part taxon-name-part-type="species">nubigena</tp:taxon-name-part></tp:taxon-name></italic> <bold>E</bold> <italic><tp:taxon-name><tp:taxon-name-part taxon-name-part-type="genus">Chesniella</tp:taxon-name-part> <tp:taxon-name-part taxon-name-part-type="species">macrantha</tp:taxon-name-part></tp:taxon-name></italic> <bold>F</bold> <italic><tp:taxon-name><tp:taxon-name-part taxon-name-part-type="genus">Chesniella</tp:taxon-name-part> <tp:taxon-name-part taxon-name-part-type="species">ferganensis</tp:taxon-name-part></tp:taxon-name></italic> <bold>G</bold> <italic><tp:taxon-name><tp:taxon-name-part taxon-name-part-type="genus">Gueldenstaedtia</tp:taxon-name-part> <tp:taxon-name-part taxon-name-part-type="species">verna</tp:taxon-name-part></tp:taxon-name></italic> <bold>H</bold> <italic><tp:taxon-name><tp:taxon-name-part taxon-name-part-type="genus">Tibetia</tp:taxon-name-part> <tp:taxon-name-part taxon-name-part-type="species">yadongensis</tp:taxon-name-part></tp:taxon-name></italic>.</p></caption><graphic xmlns:xlink="http://www.w3.org/1999/xlink" xlink:href="phytokeys-070-111-g003.jpg" position="float" orientation="portrait" xlink:type="simple" id="oo_105170.jpg"/></fig></tp:treatment-sec></tp:taxon-treatment>
